# Supplementary material for: Dynamics of Cytokine, SARS-CoV-2-Specific IgG, and Neutralizing Antibody Levels in COVID-19 Patients Treated with Convalescent Plasma
Source: Diseases. 2023 Aug 30;11(3):112. doi: 10.3390/diseases11030112 (PMC10527804; doi:10.3390/diseases11030112)
Supplement: Supplementary file 1 [file diseases-11-00112-s001.zip]

Archive with 1 entries (1 files):
- diseases-2554299-supplementary.pdf
